# Supplementary material for: Value-Based Healthcare Delivery: A Scoping Review
Source: Int J Environ Res Public Health. 2024 Jan 25;21(2):134. doi: 10.3390/ijerph21020134 (PMC10888410; doi:10.3390/ijerph21020134)
Supplement: Supplementary file 1 [file ijerph-21-00134-s001.zip]

Archive with 1 entries (1 files):
- ijerph-2801145-supplementary.pdf
